# Supplementary material for: Genomes of the T4-related bacteriophages as windows on microbial genome evolution
Source: Virol J. 2010 Oct 28;7:292. doi: 10.1186/1743-422X-7-292 (PMC2993671; doi:10.1186/1743-422X-7-292)
Supplement: Additional file 1 — Table S1. A comprehensive listing of T4 alleles in most of the phages listed in Tables 1 and 2 can be found in Additional file 1 [file 1743-422X-7-292-S1.XLS]

## Sheet: Sheet1
T4 gene or ORF	Escherichia coli phages																T4 gene or ORF	Acinetobacter phages				T4 gene or ORF	Aeromonas phages						T4 gene or ORF	Vibrio phages		T4 gene or ORF	Marine cyanophages
	T2	T6	RB14	RB18	RB26	RB32	RB51/RB70	RB69	RB49	Phi1	JSE	JS10	JS98	CC31	RB16	RB43		133	Acj9	Acj061	Ac42		44RR	31	25	Aeh1	PX29	65		KVP40	nt-1		S-PM2	S-RSM4	Syn9	P-SSM2	P-SSM4
rIIA	#	#	#	#	#	#	#	#	#	#	#	#	#	#	rIIA+B	rIIA+B	rIIA	#	#	#	#	rIIA	#	#	#	#	#	#	rIIA	#	#	rIIA
rIIA.1	#	#	#	#	#	#	#	#				#	#	#			rIIA.1					rIIA.1							rIIA.1			rIIA.1
60	60+39	60+39	60+39	60+39	60+39	60+39	60+39	60+39	60+39	60+39	60+39	60+39	60+39	60+39	60+39	60+39	60	60+39	60+39	60+39	60+39	60	60+39	60+39	60+39	60+39	60+39	60+39	60	60+39	60+39	60
mobA																	mobA					mobA							mobA			mobA
39	60+39	60+39	60+39	60+39	60+39	60+39	60+39	60+39	60+39	60+39	60+39	60+39	60+39	60+39	60+39	60+39	39	60+39	60+39	60+39	60+39	39	60+39	60+39	60+39	60+39	60+39	60+39	39	60+39	60+39	39
39.1	#	#	#	#	#	#	#					#	#	#	#	#	39.1					39.1							39.1			39.1
39.2	#	#	#	#	#	#	#	#	#	#	#	#	#		#		39.2					39.2							39.2			39.2
goF	#	#	#	#	#	#	#	#	#			#	#				goF					goF					#		goF			goF
cef	#	#	#	#	#	#	#	#				#	#	#			cef			#		cef	#	#	#				cef			cef
motB	#	#	#		#	#	#	#				#	#				motB					motB							motB			motB
motB.1				#	#		#	#				#	#				motB.1					motB.1							motB.1			motB.1
motB.2		#	#	#	#	#	#	#				#	#		#	#	motB.2					motB.2							motB.2			motB.2
dexA	#	#	#	#	#	#	#	#	#	#	#	#	#	#	#	#	dexA	#	#	#	#	dexA	#	#	#	#	#	#	dexA	#	#	dexA	#
dexA.1	#	#	#	#	#	#	#					#	#				dexA.1					dexA.1							dexA.1			dexA.1	#
dexA.2	#	#	#	#	#	#	#										dexA.2					dexA.2							dexA.2			dexA.2
dda	#	#	#	#	#	#	#	#	#	#	#	#	#	#	#	#	dda	#	#	#	#	dda	#	#	#	#	#	#	dda	#	#	dda				#	#
dda.1	#	#	#	#	#	#	#	#				#	#				dda.1	#				dda.1							dda.1			dda.1
srd	#	#	#	#	#	#	#	#	#	#	#	#	#	#	#	#	srd	#	#	#	#	srd	#		#				srd	#		srd
modA	#	#	#	#	#	#	#	#				#	#				modA					modA							modA			modA
modB	#	#	#	#	#	#	#	#	#	#	#	#	#	#			modB					modB							modB			modB
modA.2	#	#	#	#	#	#	#	#				#	#	#			modA.2					modA.2							modA.2			modA.2
modA.3	#	#	#	#	#	#	#					#	#				modA.3					modA.3							modA.3			modA.3
modA.4	#	#	#	#	#	#	#					#	#				modA.4					modA.4							modA.4			modA.4
srh	#	#	#	#	#	#	#					#	#				srh					srh							srh			srh
mrh	#	#	#	#	#	#	#	#									mrh					mrh							mrh			mrh
mrh.1	#	#	#	#	#	#	#	#				#	#				mrh.1					mrh.1							mrh.1			mrh.1
mrh.2	#	#	#	#	#	#	#	#				#	#				mrh.2					mrh.2							mrh.2			mrh.2
soc	#	#	#	#	#	#	#	#				#	#	#			soc					soc							soc			soc
segF																	segF					segF							segF			segF
56	#	#	#	#	#	#	#	#	#	#	#	#	#	#	#	#	56	#	#	#	#	56	#	#	#	Sub		Sub	56	Sub	Sub	56
dam	#								#	#	#				#	#	dam					dam							dam			dam				#	#
dam.1			#			#	#	#									dam.1					dam.1							dam.1			dam.1
61	#	#	#	#	#	#	#	#	#	#	#	#	#	#	#	#	61	#	#	#	#	61	#	#	#	#	#	#	61	#	#	61	#	#	#	#	#
61.1	#	#	#	#	#	#	#	#	#	#	#	#	#	#	#	#	61.1	#	#	#	#	61.1	#	#	#	#	#	#	61.1	#	#	61.1
61.2	#	#	#	#	#	#	#	#									61.2					61.2							61.2			61.2
sp	#	#	#	#	#	#	#	#				#	#				sp					sp							sp			sp
61.4	#	#	#	#	#	#	#	#				#	#				61.4					61.4							61.4			61.4
dmd	#	#	#	#	#	#	#	#	#		#	#	#				dmd					dmd							dmd			dmd
41	#	#	#	#	#	#	#	#	#	#	#	#	#	#	#	#	41	#	#	#	#	41	#	#	#	#	#	#	41	#	#	41	#	#	#	#	#
40	#	#	#	#	#	#	#	#	#	#	#	#	#	#	#	#	40	#	#	#	#	40	#	#	#	#		#	40			40
uvsX	#	#	#	#	#	#	#	#	#	#	#	#	#	#	#	#	uvsX	#			#	uvsX				#	#	#	uvsX	#	#	uvsX	#	#	#	#	#
segA																	segA					segA							segA			segA
b-gt														#			b-gt					b-gt							b-gt			b-gt
42	#	#	#	#	#	#	#	#						#			42	#	#			42	#	#	#				42			42
42.1	#			#		#	#	#									42.1					42.1							42.1			42.1
imm	#	#	#	#	#	#	#	#				#	#				imm	#			#	imm							imm			imm
imm.1	#	#	#	#	#	#	#	#									imm.1					imm.1							imm.1			imm.1
43	#	#	#	#	#	#	#	#	#	#	#	#	#	#	#	#	43	split	split	split	split	43	split	split	split	#	#	split	43	#	#	43	#	#	#	#	#
regA	#	#	#	#	#	#	#	#	#	#	#	#	#	#	#	#	regA	#	#	#	#	regA	#	#	#	#	#	#	regA	#	#	regA	#	#	#	#	#
62	#	#	#	#	#	#	#	#	#	#	#	#	#	#	#	#	62	#	#	#	#	62	#	#	#	#	#	#	62	#	#	62	#	#	#	#	#
44	#	#	#	#	#	#	#	#	#	#	#	#	#	#	#	#	44	#	#	#	#	44	#	#	#	#	#	#	44	#	#	44	#	#	#	#	#
45	#	#	#	#	#	#	#	#	#	#	#	#	#	#	#	#	45	#	#	#	#	45	#	#	#	#	#	#	45	#	#	45	#	#	#	#	#
rpbA	#	#	#	#	#	#	#	#	#	#	#	#	#	#	#	#	rpbA	#	#	#	#	rpbA	#	#	#	#	#		rpbA	#	#	rpbA
45.2	#	#	#	#	#	#	#	#	#	#	#	#	#	#	#	#	45.2	#	#	#	#	45.2	#	#	#	#	#		45.2	#	#	45.2
46	#	#	#	#	#	#	#	#	#	#	#	#	#	#	#	#	46	#	#	#	#	46	#	#	#	#	#	#	46	#	#	46	#	#	#	#	#
46.1	#	#	#	#	#	#	#	#					#				46.1					46.1							46.1			46.1
46.2	#	#	#	#	#	#	#	#				#	#				46.2					46.2							46.2			46.2
47	#	#	#	#	#	#	#	#	#	#	#	#	#	#	#	#	47	#	#	#	#	47	#	#	#	#	#	#	47	#	#	47	#	#	#	#	#
47.1						#	#					#	#				47.1					47.1							47.1			47.1
a-gt	#	#	#	#	#	#	#										a-gt					a-gt							a-gt			a-gt
mobB																	mobB					mobB							mobB			mobB
a-gt.2	#	#	#	#	#	#	#	#				#	#	#			a-gt.2					a-gt.2							a-gt.2			a-gt.2
a-gt.3	#	#	#	#	#	#	#	#				#	#	#			a-gt.3					a-gt.3							a-gt.3			a-gt.3
a-gt.4	#	#	#	#	#	#	#	#	#	#	#	#	#	#	#	#	a-gt.4	#	#	#	#	a-gt.4	#	#	#	#	#	#	a-gt.4	#	#	a-gt.4
a-gt.5	#	#	#	#	#	#	#	#	#	#	#	#	#	#			a-gt.5				#	a-gt.5					#		a-gt.5			a-gt.5
55	#	#	#	#	#	#	#	#	#	#	#	#	#	#	#	#	55	#	#	#	#	55	#	#	#	#	#	#	55	#	#	55	#	#	#	#	#
55.1	#	#	#	#	#	#	#	#				#	#	#			55.1					55.1							55.1			55.1
55.2	#	#	#	#	#	#	#	#	#	#	#	#	#	#	#	#	55.2					55.2	#	#	#	#	#	#	55.2			55.2
55.3	#	#	#	#	#	#	#	#	#	#	#	#	#				55.3					55.3							55.3			55.3
55.4	#	#	#	#	#	#	#	#				#	#				55.4					55.4							55.4			55.4
55.5	#	#	#	#	#	#	#	#				#	#				55.5					55.5						#	55.5			55.5
55.6	#	#	#	#	#	#	#	#				#	#				55.6					55.6							55.6			55.6
55.7			#														55.7					55.7							55.7			55.7
nrdH	#	#	#	#	#	#	#	#	#	#	#	#	#	#	#	#	nrdH	#	#	#	#	nrdH	#	#	#	#	#	#	nrdH	#	#	nrdH
55.8	#	#	#	#	#	#	#	#				#	#				55.8					55.8							55.8			55.8
55.9						#	#										55.9					55.9							55.9			55.9
nrdG	#	#	#	#	#	#	#	#	#	#	#			#	#	#	nrdG					nrdG	#	#		#	#	#	nrdG	#	#	nrdG
mobC																	mobC					mobC							mobC			mobC
nrdD	#	#	#	#	#	#	#	#	#	#	#			#	#	#	nrdD					nrdD	#	#	#	#	#	#	nrdD	#	#	nrdD
I-TevII																	I-TevII					I-TevII							I-TevII			I-TevII
49	#	#	#	#	#	#	#	#	#	#	#	#	#	#		#	49	#	#	#		49	#	#	#	#	#		49	#	#	49	#			#
pin	#	#	#	#	#	#	#	#						#			pin					pin							pin			pin
49.1	#	#	#	#	#	#	#	#				#	#	#			49.1					49.1							49.1			49.1
49.2	#		#	#	#		#							#			49.2					49.2							49.2			49.2
49.3												#	#				49.3					49.3							49.3			49.3
nrdC	#	#	#	#	#	#	#	#	#	#	#	#	#	#	#	#	nrdC			#		nrdC	Sub	Sub	Sub	#	#	#	nrdC	#	#	nrdC		#	#	#	#
nrdC.1	#	#	#	#	#	#	#					#	#	#			nrdC.1					nrdC.1							nrdC.1			nrdC.1
nrdC.2	#	#	#	#	#	#	#	#				#	#	#			nrdC.2					nrdC.2	#	#	#			#	nrdC.2			nrdC.2
nrdC.3	#	#	#	#	#	#	#	#									nrdC.3					nrdC.3							nrdC.3			nrdC.3
nrdC.4	#	#	#	#	#	#	#	#				#	#				nrdC.4					nrdC.4							nrdC.4			nrdC.4
nrdC.5	#	#	#	#	#	#	#	#									nrdC.5					nrdC.5							nrdC.5			nrdC.5
nrdC.6	#	#	#	#	#	#	#	#				#	#				nrdC.6					nrdC.6							nrdC.6			nrdC.6
nrdC.7	#	#	#	#	#	#	#	#						#			nrdC.7					nrdC.7							nrdC.7			nrdC.7
nrdC.8	#	#	#	#	#	#	#	#				#	#				nrdC.8					nrdC.8							nrdC.8			nrdC.8
nrdC.9	#	#	#	#	#	#	#	#									nrdC.9					nrdC.9							nrdC.9			nrdC.9
nrdC.10	#	#	#	#	#	#	#	#				#	#	#			nrdC.10		#	#	#	nrdC.10	#	#	#				nrdC.10	#	#	nrdC.10
nrdC.11	#	#	#	#	#	#	#	#	#	#	#	#	#	#	#	#	nrdC.11	#	#	#	#	nrdC.11	#	#	#	#			nrdC.11	#	#	nrdC.11
mobD																	mobD					mobD							mobD			mobD
mobD.1	#	#	#	#	#	#	#	#				#	#				mobD.1					mobD.1							mobD.1			mobD.1
mobD.2	#					#	#										mobD.2					mobD.2							mobD.2			mobD.2
mobD.2a	#	#	#	#	#	#	#										mobD.2a					mobD.2a							mobD.2a			mobD.2a
mobD.3	#	#	#	#	#	#	#					#	#				mobD.3					mobD.3							mobD.3			mobD.3
mobD.4	#	#	#	#	#	#	#										mobD.4					mobD.4							mobD.4			mobD.4
mobD.5	#	#	#	#	#	#	#										mobD.5					mobD.5							mobD.5			mobD.5
rI.-1	#	#	#	#	#	#	#		#	#	#	#	#	#	#	#	rI.-1					rI.-1	#	#	#	#			rI.-1			rI.-1
rI	#	#	#	#	#	#	#	#	#	#	#				#	#	rI	#	#	#	#	rI							rI			rI
rI.1	#	#	#	#	#	#	#	#						#			rI.1					rI.1				#			rI.1			rI.1
tk	#	#	#	#	#	#	#	#	#	#	#	#	#	#	#	#	tk					tk	#	#	#	#	#	#	tk	#	#	tk
tk.1	#	#	#	#	#	#		#									tk.1					tk.1							tk.1			tk.1
tk.2	#	#	#	#	#	#	#	#				#	#				tk.2					tk.2							tk.2			tk.2
tk.3	#	#	#	#	#	#	#					#	#				tk.3					tk.3							tk.3			tk.3
tk.4	#	#	#	#	#	#	#	#	#	#	#	#	#	#		#	tk.4	#		#		tk.4	#	#	#	#	#	#	tk.4	#	#	tk.4
vs	#	#	#	#	#	#	#	#	#	#	#	#	#	#			vs		#	#	#	vs							vs			vs
vs.1	#	#	#	#	#	#	#	#	#	#	#	#	#	#	#	#	vs.1	#	#	#	#	vs.1	#	#	#	#	#	#	vs.1	#	#	vs.1
regB	#	#	#	#	#	#	#	#	#	#	#	#	#	#			regB					regB	#	#	#				regB			regB
vs.3	#		#	#	#	#	#	#									vs.3					vs.3							vs.3			vs.3
vs.4	#		#	#	#	#	#	#				#	#	#	#	#	vs.4					vs.4							vs.4			vs.4
vs.5	#		#	#	#	#	#							#			vs.5					vs.5							vs.5			vs.5
vs.6	#		#	#	#	#	#	#	#	#	#			#	#	#	vs.6					vs.6	#	#		#	#	#	vs.6			vs.6
vs.7	#		#	#	#	#	#	#				#	#	#			vs.7					vs.7							vs.7			vs.7
vs.8	#		#	#	#	#	#	#	#	#	#	#	#	#			vs.8					vs.8							vs.8			vs.8
denV							#	#				#	#	#		#	denV					denV	#	#	#				denV	#	#	denV					#
ipII																	ipII					ipII							ipII			ipII
ipIII												#	#				ipIII					ipIII							ipIII			ipIII
e	#	#	#	#	#	#	#	#				#	#	#			e					e	#	#	#	#		#	e			e
nudE	#	#	#	#	#	#	#	#				#	#	#	#	#	nudE					nudE					#		nudE			nudE
e2.b																	e2.b					e2.b							e2.b			e2.b
e.2.a		#	#	#	#		#	#				#	#				e.2.a					e.2.a							e.2.a			e.2.a
e.3	#	#	#	#	#	#	#	#									e.3					e.3							e.3			e.3
e.4	#	#	#	#	#	#	#	#									e.4					e.4							e.4			e.4
e.5	#	#	#	#	#	#	#	#									e.5					e.5							e.5			e.5
e.6	#	#	#	#	#	#	#	#				#	#			#	e.6					e.6	#	#				#	e.6			e.6
e.7		#		#	#												e.7					e.7							e.7			e.7
e.8	#	#	#	#	#	#	#	#					#				e.8					e.8							e.8			e.8
segB		#		#		#	#										segB					segB							segB			segB
tRNA.2	#	#	#	#	#	#	#	#				#	#				tRNA.2					tRNA.2							tRNA.2			tRNA.2
tRNA.3		#	#	#	#	#	#	#				#	#				tRNA.3					tRNA.3							tRNA.3			tRNA.3
tRNA.4	#	#	#	#	#	#	#	#				#	#	#			tRNA.4					tRNA.4							tRNA.4			tRNA.4
ipI			#		#			#									ipI					ipI							ipI			ipI
57B	#	#	#	#	#	#	#	#	#	#	#	#	#	#	#	#	57B	#	#	#	#	57B	#	#	#	#	#	#	57B	#	#	57B
57A	#	#	#	#	#	#	#	#	#	#	#	#	#	#			57A			#	#	57A				#			57A			57A
1	#	#	#	#	#	#	#	#	#	#	#	#	#	#	#	#	1	#	#	#	#	1	#	#	#	#	#	#	1	#	#	1
3	#	#	#	#	#	#	#	#	#	#	#	#	#	#	#	#	3	#	#	#	#	3	#	#	#	#	#	#	3	#	#	3	#	#	#	#	#
2	#	#	#	#	#	#	#	#	#	#	#	#	#	#	#	#	2	#	#	#	#	2	#	#	#	#	#	#	2	#	#	2	#	#
4	#	#	#	#	#	#	#	#	#	#	#	#	#	#	#	#	4	#	#	#	#	4	#	#	#	#	#	#	4	#	#	4	#	#	#	#	#
53	#	#	#	#	#	#	#	#	#	#	#	#	#	#	#	#	53	#	#	#	#	53	#	#	#	#	#	#	53	#	#	53	#	#	#	#	#
5	#	#	#	#	#	#	#	#	#	#	#	#	#	#	#	#	5	#	#	#	#	5	#	#	#	#	#	#	5	#	#	5	#	#	#	#	#
5.1	#	#	#	#	#	#	#	#	#	#	#	#	#	#	#	#	5.1	#	#	#	#	5.1	#	#	#	#	#	#	5.1	#	#	5.1
segC																	segC					segC							segC			segC
5.4	#	#	#	#	#	#	#	#	#	#	#	#	#	#			5.4	#	#	#	#	5.4	#	#	#	#	#	#	5.4	#	#	5.4
6	#	#	#	#	#	#	#	#	#	#	#	#	#	#	#	#	6	#	#	#	#	6	#	#	#	#	#	#	6	#	#	6	#	#	#	#	#
7	#	#	#	#	#	#	#	#	#	#	#	#	#	#	#	#	7	#	#	#	#	7	#	#	#	#	#	#	7	#	#	7		#	#	#	#
8	#	#	#	#	#	#	#	#	#	#	#	#	#	#	#	#	8	#	#	#	#	8	#	#	#	#	#	#	8	#	#	8	#	#	#	#	#
9	#	#	#	#	#	#	#	#	#	#	#	#	#	#	#	#	9	#	#	#	#	9	#	#	#	#	#	#	9	#	#	9			#	#	#
10	#	#	#	#	#	#	#	#	#	#	#	#	#	#	#	#	10	#	#	#	#	10	#	#	#	#	#	#	10	#	#	10
11	#	#	#	#	#	#	#	#	#	#	#	#	#	#	#	#	11	#	#	#	#	11	#	#	#	#	#		11	#	#	11
12	#	#	#	#	#	#	#	#	#	#	#	#	#	#	#	#	12	#	#	#	#	12	#	#	#	#	#	#	12	#	#	12	#
wac	#	#	#	#	#	#	#	#	#	#	#	#	#	#	#	#	wac	#	#	#	#	wac	#	#	#	#	#	#	wac	#	#	wac
13	#	#	#	#	#	#	#	#	#	#	#	#	#	#	#	#	13	#	#	#	#	13	#	#	#	#	#	#	13	#	#	13	#	#	#	#	#
14	#	#	#	#	#	#	#	#	#	#	#	#	#	#	#	#	14	#	#	#	#	14	#	#	#	#	#	#	14	#	#	14	#	#	#	#	#
15	#	#	#	#	#	#	#	#	#	#	#	#	#	#	#	#	15	#	#	#	#	15	#	#	#	#	#	#	15	#	#	15	#	#	#	#	#
16	#	#	#	#	#	#	#	#	#	#	#	#	#	#	#	#	16	#	#	#	#	16	#	#	#	#	#	#	16	#	#	16	#	#	#	#	#
17	#	#	#	#	#	#	#	#	#	#	#	#	#	#	#	#	17	#	#	#	#	17	#	#	#	#	split	#	17	#	#	17	#	#	#	#	#
18	#	#	#	#	#	#	#	#	#	#	#	#	#	#	#	#	18	#	#	#	#	18	#	#	#	#	#	#	18	#	#	18	#	#	#	#	#
19	#	#	#	#	#	#	#	#	#	#	#	#	#	#	#	#	19	#	#	#	#	19	#	#	#	#	#	#	19	#	#	19	#	#	#	#	#
20	#	#	#	#	#	#	#	#	#	#	#	#	#	#	#	#	20	#	#	#	#	20	#	#	#	#	#	#	20	#	#	20	#	#	#	#	#
67	#	#	#	#	#	#	#	#	#	#	#	#	#	#	#	#	67	#	#	#	#	67	#	#	#				67			67
68	#	#	#	#	#	#	#	#	#	#	#	#	#	#	#	#	68	#	#	#	#	68	#	#	#	#	#	#	68	#	#	68
21	#	#	#	#	#	#	#	#	#	#	#	#	#	#	#	#	21	#	#	#	#	21	#	#	#	#	#	#	21	#	#	21	#	#	#	#	#
22	#	#	#	#	#	#	#	#	#	#	#	#	#	#	#	#	22	#	#	#	#	22	#	#	#	#	#	#	22	#	#	22	#	#	#	#	#
23	#	#	#	#	#	#	#	#	#	#	#	#	#	#	#	#	23	#	#	#	#	23	#	#	#	#	#	#	23	#	#	23	#	#	#	#	#
segD		#		#													segD					segD							segD			segD
24	#	#	#	#	#	#	#	#	#	#	#	#	#	#	#	#	24	#	#	#	#	24	#	#	#	#	#	#	24	#	#	24
rnlB	#	#	#	#	#	#	#	#				#	#	#	#	#	rnlB	#	#	#	#	rnlB				split		#	rnlB	#	#	rnlB
24.2	#	#	#	#	#	#	#	#									24.2					24.2							24.2			24.2
24.3	#	#	#	#	#	#	#	#	#	#	#						24.3					24.3							24.3			24.3
hoc	#	#	#	#	#	#	#	#	#	#	#	#	#	#	#	#	hoc		#	#		hoc	#	#	#			#	hoc			hoc				#
inh	#	#	#	#	#	#	#	#	#	#	#	#	#	#	#	#	inh	#	#	#	#	inh	#	#	#	#	#	#	inh	#	#	inh
segE		#	#														segE					segE							segE			segE
uvsW	#	#	#	#	#	#	#	#	#	#	#	#	#	#	#	#	uvsW	#	#	#	#	uvsW	#	#	#	#	#	#	uvsW	#	#	uvsW	#	#	#	#	#
uvsW.1	#	#	#	#	#	#	#	#	#	#	#			#	#	#	uvsW.1					uvsW.1	#	#	#	#	#	#	uvsW.1	#	#	uvsW.1
uvsY.-2	#	#	#	#	#	#	#	#	#	#	#	#	#	#	#	#	uvsY.-2	#	#	#	#	uvsY.-2	#	#	#				uvsY.-2	#	#	uvsY.-2
uvsY.-1	#	#	#	#	#	#	#	#									uvsY.-1					uvsY.-1							uvsY.-1			uvsY.-1
uvsY	#	#	#	#	#	#	#	#	#	#	#	#	#	#	#	#	uvsY	#			#	uvsY				#	#	#	uvsY	#	#	uvsY	#	#	#	#	#
25	#	#	#	#	#	#	#	#	#	#	#	#	#	#	#	#	25	#	#	#	#	25	#	#	#	#	#	#	25	#	#	25	#	#	#	#	#
26	#	#	#	#	#	#	#	#	#	#	#	#	#	#	#	#	26	#	#	#	#	26	#	#	#	#	#	#	26	#	#	26	#	#	#	#	#
51	#	#	#	#	#	#	#	#	#	#	#	#	#	#	#	#	51	#	#	#	#	51	#	#	#				51			51
27	#	#	#	#	#	#	#	#	#	#	#	#	#	#	#	#	27	#	#	#	#	27	#	#	#				27			27
28	#	#	#	#	#	#	#	#	#	#	#	#	#	#	#	#	28	#	#	#	#	28	#	#	#				28			28
29	#	#	#	#	#	#	#	#	#	#	#	#	#	#			29	#	#	#	#	29	#	#	#				29			29
48	#	#	#	#	#	#	#	#	#	#	#	#	#	#	#	#	48	#	#	#	#	48	#	#	#	#	#		48	#	#	48		#	#	#	#
54	#	#	#	#	#	#	#	#	#	#	#	#	#	#	#	#	54	#	#	#	#	54	#	#	#	#	#	#	54			54
alt.-3	#	#	#	#	#	#	#	#				#	#	#			alt.-3					alt.-3							alt.-3			alt.-3
alt.-2	#	#	#	#		#	#										alt.-2				#	alt.-2							alt.-2			alt.-2
alt.-1																	alt.-1					alt.-1							alt.-1			alt.-1
alt	#	#	#	#	#	#	#	#	#	#	#	#	#	#	#	#	alt	#	#	#	#	alt	#	#	#	#	#		alt			alt
alt.1	#	#	#	#	#	#	#	#				#	#				alt.1					alt.1							alt.1			alt.1
30	#	#	#	#	#	#	#	#	#	#	#	#	#		#	#	30	#	#	#	#	30	#	#	#	#	#	#	30	#	#	30
30.1	#	#	#	#	#	#	#	#				#	#				30.1					30.1							30.1			30.1
30.2	#	#	#	#	#	#	#	#				#	#	#	#	#	30.2	#	#	#	#	30.2	#	#	#	#	#	#	30.2	#	#	30.2
30.3	#	#	#	#	#	#	#	#	#	#	#	#	#		#	#	30.3	#	#	#	#	30.3	#	#	#	#	#	#	30.3	#	#	30.3
30.4	#	#		#	#	#	#	#				#	#				30.4					30.4							30.4			30.4
30.5		#	#	#	#	#	#					#	#	#			30.5					30.5							30.5			30.5
30.6	#	#	#	#	#	#	#	#				#	#		#		30.6					30.6	#	#	#				30.6			30.6
30.7	#	#	#	#	#	#	#	#					#	#			30.7					30.7							30.7			30.7
30.8		#	#	#	#	#	#	#					#	#			30.8					30.8					#		30.8			30.8
30.9	#	#	#	#	#	#	#	#				#	#	#			30.9					30.9	#	#	#			#	30.9			30.9
rIII	#	#	#	#	#	#	#	#				#	#	#			rIII	#	#	#	#	rIII				#	#		rIII			rIII
31	#	#	#	#	#	#	#	#	#	#	#	#	#	#	#	#	31	#	#	#	#	31	#	#	#	#	#	#	31	#	#	31
31.1	#	#	#	#	#	#	#	#	#	#	#	#	#	#	#	#	31.1	#	#	#	#	31.1	#	#	#	#	#	#	31.1	#	#	31.1
31.2	#	#	#	#	#	#	#	#				#	#				31.2					31.2							31.2			31.2
cd	#	#	#	#	#	#	#	#	#	#	#	#	#	#	#	#	cd	#	#	#	#	cd	#	#	#	#	#	#	cd	#	#	cd
cd.1	#	#	#	#	#	#	#							#			cd.1					cd.1							cd.1			cd.1
cd.2	#	#	#	#	#	#	#	#	#	#	#	#	#				cd.2					cd.2							cd.2			cd.2
cd.3	#	#	#	#	#	#	#	#				#	#				cd.3					cd.3							cd.3			cd.3
cd.4			#	#			#	#				#	#				cd.4					cd.4							cd.4			cd.4
cd.5			#	#			#							#			cd.5					cd.5							cd.5			cd.5
pseT	#	#	#	#	#	#	#	#	#	#	#	#	#	#	#	#	pseT	#	#	#	#	pseT	#	#	#	#	#	#	pseT	#	#	pseT
pseT.1	#	#	#	#	#	#	#	#									pseT.1					pseT.1							pseT.1			pseT.1
pseT.2	#	#	#	#	#	#	#	#	#	#	#	#	#	#	#	#	pseT.2	#			#	pseT.2	#	#	#	#	#	#	pseT.2	#	#	pseT.2
pseT.3	#	#	#	#	#	#	#	#	#	#	#	#	#	#			pseT.3					pseT.3					#		pseT.3			pseT.3
alc	#	#	#	#	#	#	#	#				#	#	#			alc	#	#		#	alc	#	#	#			#	alc			alc
rnlA	#	#	#	#	#	#	#	#	#	#	#	#	#	#	#	#	rnlA	#	#	#	#	rnlA	#	#	#	#	#	#	rnlA	#	#	rnlA
denA	#	#	#	#	#	#	#	#	#	#	#	#	#	#	#	#	denA					denA	#	#	#	#	#	#	denA			denA
nrdB	#	#	#	#	#	#	#	#	#	#	#	#	#	#	#	#	nrdB	#	#	#	#	nrdB	Sub	Sub	Sub	#	#	#	nrdB	#	#	nrdB	#	#	#	#	#
I-TevIII																	I-TevIII					I-TevIII							I-TevIII			I-TevIII
mobE																	mobE					mobE							mobE			mobE
nrdA	#	#	#	#	#	#	#	#	#	#	#	#	#	#	#	#	nrdA	#	#	#	#	nrdA	#	#	#	split	#	#	nrdA	#	#	nrdA	#	#	#	#	#
nrdA.1	#	#	#	#	#	#	#					#	#	#			nrdA.1	#	#	#	#	nrdA.1			#	#	#	#	nrdA.1	#	#	nrdA.1
nrdA.2	#	#	#	#	#	#	#	#									nrdA.2					nrdA.2							nrdA.2			nrdA.2
td	#	#	#	#	#	#	#	#	#	#	#	#	#	#	#	#	td	#	#	#	#	td	#	#	#	#	#	#	td	#	#	td		#	#	#	#
I-Tev I		#															I-Tev I					I-Tev I							I-Tev I			I-Tev I
frd	#	#	#	#	#	#	#	#	#	#	#	#	#	#	#	#	frd	#	#	#	#	frd	#	#	#	#	#	#	frd	#	#	frd
frd.1	#	#	#	#	#	#	#	#				#	#	#	#	#	frd.1		#		#	frd.1						#	frd.1			frd.1
frd.2	#	#	#	#	#	#	#	#	#	#	#	#	#				frd.2					frd.2							frd.2			frd.2
frd.3	#	#	#	#	#	#	#	#				#	#				frd.3					frd.3							frd.3			frd.3
32	#	#	#	#	#	#	#	#	#	#	#	#	#	#	#	#	32	#	#	#	#	32	#	#	#	#	#	#	32	#	#	32	#	#	#	#	#
segG																	segG					segG							segG			segG
59	#	#	#	#	#	#	#	#	#	#	#	#	#	#	#	#	59	#	#	#	#	59	#	#	#	#	#	#	59	#	#	59			#	#	#
33	#	#	#	#	#	#	#	#	#	#	#	#	#	#	#	#	33	#	#	#	#	33	#	#	#	#	#	#	33	#	#	33	#	#	#	#	#
dsbA	#	#	#	#	#	#	#	#	#	#	#	#	#	#	#	#	dsbA	#	#	#	#	dsbA	#	#	#	#	#	#	dsbA	#	#	dsbA
rnh	#	#	#	#	#	#	#	#	#	#	#	#	#	#	#	#	rnh	#	#	#	#	rnh	#	#	#	#	#	#	rnh	#	#	rnh	#
34	#	#	#	#	#	#	#	#	#	#	#	#	#	#	#	#	34	#	#	#	#	34	#	#	#	#	#	#	34	#	#	34	Sub	Sub	Sub	Sub	Sub
35	#	#	#	#	#	#	#	#	#	#	#	#	#	#	#	#	35	#	#	#	#	35	#	#	#	#	split	#	35	#	#	35	Sub	Sub	Sub	Sub	Sub
36	#	#	#	#	#	#	#	#	#	#	#	#	#	#	#	#	36	#	#	#	#	36	#	#	#	#		#	36			36	Sub	Sub	Sub	Sub	Sub
37	#	#	#	#	#	#	#	#	#	#	#	#	#	#	#	#	37	#	#		#	37							37			37	Sub	Sub	Sub	Sub	Sub
38	#**	#**	#**	#**	#**	#**	#**	#**	#**	#**	#**	#**	#**	#**	#**	#**	38					38							38			38
t	#	#	#	#	#	#	#	#	#	#	#	#	#	#	#	#	t	#	#	#	#	t	#	#	#		#		t			t
asiA	#	#	#	#	#	#	#	#				#	#	#			asiA	#	#	#	#	asiA	#	#	#	#	#	#	asiA			asiA
asiA.1	#	#	#	#	#	#	#	#									asiA.1					asiA.1							asiA.1			asiA.1
arn	#	#	#	#	#	#	#										arn					arn							arn			arn
arn.1			#					#									arn.1					arn.1							arn.1			arn.1
arn.2	#	#	#	#	#	#	#	#				#	#	#			arn.2					arn.2							arn.2			arn.2
arn.3	#	#	#	#	#	#	#	#				#	#	#			arn.3	#		#	#	arn.3							arn.3	#	#	arn.3
arn.4	#	#	#	#	#	#	#	#				#	#	#			arn.4					arn.4							arn.4			arn.4
motA	#	#	#	#	#	#	#	#				#	#	#			motA	#	#	#	#	motA	#	#	#				motA			motA
motA.1	#	#	#	#	#	#	#										motA.1					motA.1							motA.1			motA.1
52	#	#	#	#	#	#	#	#	#	#	#	#	#	#	#	#	52	#	#	#	#	52	#	#	#	#	#	#	52	#	#	52
52.1			#	#		#	#	#				#	#				52.1					52.1							52.1			52.1
ac			#			#	#	#					#				52.2=ac					52.2=ac							52.2=ac			52.2=ac
52.3=stp			#			#	#					#	#				52.3=stp					52.3=stp							52.3=stp			52.3=stp
ndd	#	#	#		#	#	#	#				#	#	#	#	#	ndd	#	#	#	#	ndd	#	#	#	#		#	ndd			ndd
ndd.1	#	#	#	#	#	#	#	#				#	#				ndd.1					ndd.1							ndd.1			ndd.1
ndd.2		#	#	#	#	#	#										ndd.2					ndd.2							ndd.2			ndd.2
ndd.3	#	#	#	#	#	#	#										ndd.3					ndd.3						#	ndd.3			ndd.3
ndd.4	#		#			#	#					#	#				ndd.4					ndd.4							ndd.4			ndd.4
ndd.5	#					#	#										ndd.5					ndd.5							ndd.5			ndd.5
ndd.6																	ndd.6					ndd.6							ndd.6			ndd.6
denB	#	#	#	#	#	#	#	#				#	#	#			denB	#	#	#	#	denB							denB			denB
denB.1	#	#	#	#	#	#	#					#	#				denB.1					denB.1							denB.1			denB.1
rIIB	#	#	#	#	#	#	#	#	#	#	#	#	#	#	rIIA+B	rIIA+B	rIIB	#	#	#	#	rIIB	#	#	#	#	#	#	rIIB	#	#	rIIB
"#": denotes presence of a homologue of the T4 gene; a blank in the corresponding position denote the absence of a homologue of the T4 gene
"#**": in these phages the ORF in this position is T2/T6-like rather than T4-like
"Sub": refers to a putative substitution with a gene that has an analogous function to the T4 gene.

## Sheet: Corrections
Change T4 to T4T
60+39	Sometime 39+60 sometime in red
rIIA	T6 rIIA split??
goF	JS98 not #? But # (present)
dam	phi1 #
61=58	S-PM2# and we can call it core (red) gene
41	S-PM2# core (red) gene
uvsX	S-PM2# but not in 44RR,31,25
mobB	remove *like from JSE it's only T4 protein
55.3	phi1 #
pin	JS98 remove ?
nrdC	replace S(ORF109) by # in 44RR,25,31 because these ORF have different numbers
nrdC.11	phi1 #
rI	RB49#
vs.8	RB49#
segB	remove "like" in JSE and RB51#
2	S-RSM4#
67	phi1 #
alt.-1	remove inT6,RB18
cd.2	RB49#
nrdB	replace S(ORF111) by # in 44RR,25,31 because these ORF have different numbers
mobE	remove JS10. JSE, T6, and Aeh1 have mob-like in the similar position but not mobE
I-TevI	remove 133
frd.2	phi1,JSE #
34-37	marina phages ????????? Replace?
38	Note for all: not T4- but T2/T6-like gp38
asiA	133#
arn.1	RB14#
ac	RB14# RB69#
stp	JS98# RB14#
rIIB	CC31#
Notes:
Sub- gene is probably substituted by homolog of bacterial or another origin
#**	not T4- but T2/T6-like gene 38
